# Supplementary material for: Molecular Characterization of Tinospora cordifolia (Willd.) Miers Using Novel g-SSR Markers and Their Comparison with EST-SSR and SCoT Markers for Genetic Diversity Study
Source: Genes (Basel). 2022 Nov 5;13(11):2042. doi: 10.3390/genes13112042 (PMC9690116; doi:10.3390/genes13112042)
Supplement: Supplementary file 1 [file genes-13-02042-s001.zip]

Archive with 1 entries (1 files):
- genes-1942176-supplementary.pdf
